# Supplementary material for: Sphingolipid Synthesis Inhibition by Myriocin Administration Enhances Lipid Consumption and Ameliorates Lipid Response to Myocardial Ischemia Reperfusion Injury
Source: Front Physiol. 2019 Aug 9;10:986. doi: 10.3389/fphys.2019.00986 (PMC6696899; doi:10.3389/fphys.2019.00986)
Supplement: TABLE S1 — Murine primers set to qRT-PCR. Table shows the primers used to perform quantitative real time PCR of target genes. [file Table_1.xlsx]

## Sheet: Foglio1
	Supplementary Figure 1	Table 1
	MYHC6	Forward primer	GAGAGGGCGGACATCGC
		Reverse primer	TTCCTCGTCGTGCATCTTCTTG
	MYHC7	Forward primer	GCATTCTCCTGCTGTTTCCTT
		Reverse primer	TGGATTCTCAAACGTGTCTAGTGA
	PPARGC1A	Forward primer	ATGTGCAGCCAAGACTCTGT
		Reverse primer	CAACCAGAGCAGCACACTCT
	PPARA	Forward primer	ACCTTCCTCTTCCCAAAGCTC
		Reverse primer	TTGATGACCTGTACGAGCTGC
	PPARG	Forward primer	GCCAAGGTGCTCCAGAAGAT
		Reverse primer	ACGTGCTCTGTGACGATCTG
	PPARd	Forward primer	CCCACGAGTTCTTGCGAAGT
		Reverse primer	GCGCATTGAACTTGACAGCA
	TFEB	Forward primer	CTTCTGCCCGGACTCAGTTT
		Reverse primer	TCTTTAAGCACAGGCTGGCA
	SQSTM1	Forward primer	CAGATGCCAGAATCGGAAGGG
		Reverse primer	GTCCTTCCTGTGAGGGGTCT
	VLDLR	Forward primer	AGCACCTCTTCCTGCATTCC
		Reverse primer	TGGTCTGAACAGTCTGCGTC
	CD36	Forward primer	GGAACTGTGGGCTCATTGCT
		Reverse primer	GAATGCCTCCAAACACAGCC
	FABP3	Forward primer	GACGGAGGCAAACTCATCCA
		Reverse primer	TTAGTGTTGTCTCCTGCCCG
	SLC27A1	Forward primer	CGCTTCTGGGATGACTGTGT
		Reverse primer	GGTAGCGGCAGATTTCACCT
	CPT1A	Forward primer	ACACCATCCACGCCATACTG
		Reverse primer	GCAGAGCAGAGGGGAATTGT
	CPT1B	Forward primer	CGTGAAGAGATCAAGCCGGT
		Reverse primer	CCTGGGATGCGTGTAGTGTT
	UCP3	Forward primer	CGGACCTCCTCACTTTTCCC
		Reverse primer	TGGGTTCTCCCCTTGGATCT
	ACADM	Forward primer	GAACCAGACCTACAGTCGCA
		Reverse primer	AGGGCATACTTCGTGGCTTC
	ACADL	Forward primer	GCTTGCTTGGCATCAACAT
		Reverse primer	TGTTGAGAGCAAGTCCCCAC
	LIPE	Forward primer	AAGAAGGATCGAAGAACCGCA
		Reverse primer	GTGTGAGAACGCTGAGGCTT
	PLIN2	Forward primer	GTTTCTCTCAAGGCGTGTGC
		Reverse primer	GGGAAGGAAAAACCTCACCTCA
	PLIN4	Forward primer	AATGTCCTCACCAATACGAAGGA
		Reverse primer	TGTTTGCAGCTCCCATGACT
	PLIN5	Forward primer	TACTTTGTGCGTCTGGGGTC
		Reverse primer	CTGGGTACGGTGTTTGCTCT
	RPLI	Forward primer	CTCGGCCGTTCTCCTGTA
		Reverse primer	GTGGAAGTGGGGCTTCAG
